# Supplementary material for: EPY001, a Novel Monoclonal Antibody Against Pseudomonas aeruginosa Targeting OprF
Source: Int J Mol Sci. 2025 Oct 25;26(21):10380. doi: 10.3390/ijms262110380 (PMC12609887; doi:10.3390/ijms262110380)
Supplement: Supplementary file 1 [file ijms-26-10380-s001.zip]

Archive with 1 entries (1 files):
- ijms-3937590-supplementary.pdf
